# Supplementary material for: The Effect of Leaf Plasticity on the Isolation of Apoplastic Fluid from Leaves of Tartary Buckwheat Plants Grown In Vivo and In Vitro
Source: Plants (Basel). 2023 Nov 30;12(23):4048. doi: 10.3390/plants12234048 (PMC10707844; doi:10.3390/plants12234048)
Supplement: Supplementary file 1 [file plants-12-04048-s001.zip]

Archive with 1 entries (1 files):
- plants-2691698-supplementary.pdf
